# Supplementary material for: A small collection of Endeis juveniles (Arthropoda: Pycnogonida: Endeidae) sorted from the fouling organisms on the R/V Dayangyihao
Source: Biodivers Data J. 2021 Apr 8;9:e62343. doi: 10.3897/BDJ.9.e62343 (PMC8050013; doi:10.3897/BDJ.9.e62343)
Supplement: XML Treatment for Endeis straughani [file BDJ.9.e62343-treatment1.xml]

<!DOCTYPE tp:taxon-treatment
  PUBLIC "-//TaxonX//DTD Taxonomic Treatment Publishing DTD v0 20100105//EN" "tax-treatment-NSO.dtd">
<tp:taxon-treatment xmlns:tp="http://www.plazi.org/taxpub"><tp:treatment-meta><mixed-citation publication-type="journal"><person-group><name><surname>Wang</surname><given-names>Jianjia</given-names></name><name><surname>Sun</surname><given-names>Dong</given-names></name><name><surname>Tian</surname><given-names>Peng</given-names></name><name><surname>Huang</surname><given-names>Dinyong</given-names></name><name><surname>Niu</surname><given-names>Wentao</given-names></name><name><surname>Zhang</surname><given-names>Feng</given-names></name></person-group><article-title>A small collection of <italic><tp:taxon-name><tp:taxon-name-part taxon-name-part-type="genus" reg="Endeis">Endeis</tp:taxon-name-part></tp:taxon-name></italic> juveniles (<tp:taxon-name><tp:taxon-name-part taxon-name-part-type="phylum">Arthropoda</tp:taxon-name-part></tp:taxon-name>: <tp:taxon-name><tp:taxon-name-part taxon-name-part-type="class">Pycnogonida</tp:taxon-name-part></tp:taxon-name>: <tp:taxon-name><tp:taxon-name-part taxon-name-part-type="family">Endeidae</tp:taxon-name-part></tp:taxon-name>) sorted from the fouling organisms on the R/V Dayangyihao</article-title><source>Biodivers Data J</source><day>08</day><month>4</month><year>2021</year><volume>9</volume><pub-id pub-id-type="doi">10.3897/BDJ.9.e62343</pub-id></mixed-citation></tp:treatment-meta><tp:nomenclature><tp:taxon-name><object-id xmlns:xlink="http://www.w3.org/1999/xlink" content-type="arpha" xlink:type="simple">353009C7-CB41-54E1-B160-112DB3BF49E2</object-id><tp:taxon-name-part taxon-name-part-type="genus">Endeis</tp:taxon-name-part> <tp:taxon-name-part taxon-name-part-type="species">straughani</tp:taxon-name-part></tp:taxon-name><tp:taxon-authority>Clark, 1970</tp:taxon-authority><tp:nomenclature-citation-list><tp:nomenclature-citation><tp:taxon-name><tp:taxon-name-part taxon-name-part-type="genus" reg="Phoxichilus">Phoxichilus</tp:taxon-name-part> <tp:taxon-name-part taxon-name-part-type="species" reg="charybdaeus">charybdaeus</tp:taxon-name-part></tp:taxon-name><comment> (?). <xref ref-type="bibr" rid="B6670159">Haswell 1884</xref>: 1033.</comment></tp:nomenclature-citation><tp:nomenclature-citation><tp:taxon-name><tp:taxon-name-part taxon-name-part-type="genus" reg="Endeis">Endeis</tp:taxon-name-part> <tp:taxon-name-part taxon-name-part-type="species" reg="straughani">straughani</tp:taxon-name-part></tp:taxon-name><comment><xref ref-type="bibr" rid="B6436211">Clark 1970</xref>: 13-15, figs. 1-5; <xref ref-type="bibr" rid="B6670128">Krapp 1975</xref>: 86 (list); <xref ref-type="bibr" rid="B6436268">Staples 1982</xref>: 461-462 (literature), figs. 5K-M, Pl. 1 figs. A-B; <xref ref-type="bibr" rid="B6670137">Bamber and Costa 2009</xref>: 168 (list), 179 (text).</comment></tp:nomenclature-citation><tp:nomenclature-citation><tp:taxon-name><tp:taxon-name-part taxon-name-part-type="genus" reg="Endeis">Endeis</tp:taxon-name-part> <tp:taxon-name-part taxon-name-part-type="species" reg="picta">picta</tp:taxon-name-part></tp:taxon-name><comment><xref ref-type="bibr" rid="B6436162">Bamber 1979</xref>: 251-254, figs. 1 A-I.</comment></tp:nomenclature-citation><tp:nomenclature-citation><tp:taxon-name><tp:taxon-name-part taxon-name-part-type="genus" reg="Phoxichilus">Phoxichilus</tp:taxon-name-part> <tp:taxon-name-part taxon-name-part-type="species" reg="charybdaeus">charybdaeus</tp:taxon-name-part></tp:taxon-name><comment> (?). <xref ref-type="bibr" rid="B6670159">Haswell 1884</xref>: 1033.</comment></tp:nomenclature-citation><tp:nomenclature-citation><tp:taxon-name><tp:taxon-name-part taxon-name-part-type="genus" reg="Endeis">Endeis</tp:taxon-name-part> <tp:taxon-name-part taxon-name-part-type="species" reg="straughani">straughani</tp:taxon-name-part></tp:taxon-name><comment><xref ref-type="bibr" rid="B6436211">Clark 1970</xref>: 13-15, figs. 1-5; <xref ref-type="bibr" rid="B6670128">Krapp 1975</xref>: 86 (list); <xref ref-type="bibr" rid="B6436268">Staples 1982</xref>: 461-462 (literature), figs. 5K-M, Pl. 1 figs. A-B; <xref ref-type="bibr" rid="B6670137">Bamber and Costa 2009</xref>: 168 (list), 179 (text).</comment></tp:nomenclature-citation><tp:nomenclature-citation><tp:taxon-name><tp:taxon-name-part taxon-name-part-type="genus" reg="Endeis">Endeis</tp:taxon-name-part> <tp:taxon-name-part taxon-name-part-type="species" reg="picta">picta</tp:taxon-name-part></tp:taxon-name><comment><xref ref-type="bibr" rid="B6436162">Bamber 1979</xref>: 251-254, figs. 1 A-I.</comment></tp:nomenclature-citation></tp:nomenclature-citation-list></tp:nomenclature><tp:treatment-sec sec-type="materials"><title>Materials</title><list list-type="alpha-lower" list-content="occurrences"><list-item><p><bold>Type status:</bold> <named-content xmlns:xlink="http://www.w3.org/1999/xlink" content-type="dwc:typeStatus" xlink:type="simple">Other material</named-content>. <bold>Occurrence:</bold> individualID: <named-content xmlns:xlink="http://www.w3.org/1999/xlink" content-type="dwc:individualID" xlink:type="simple">TIO2014DY34-5.001</named-content>; individualCount: <named-content xmlns:xlink="http://www.w3.org/1999/xlink" content-type="dwc:individualCount" xlink:type="simple">1</named-content>; lifeStage: <named-content xmlns:xlink="http://www.w3.org/1999/xlink" content-type="dwc:lifeStage" xlink:type="simple">juvenile</named-content>; <bold>Taxon:</bold> scientificName: <named-content xmlns:xlink="http://www.w3.org/1999/xlink" content-type="dwc:scientificName" xlink:type="simple"><italic><tp:taxon-name><tp:taxon-name-part taxon-name-part-type="genus" reg="Endeis">Endeis</tp:taxon-name-part> <tp:taxon-name-part taxon-name-part-type="species" reg="straughani">straughani</tp:taxon-name-part></tp:taxon-name></italic> Clark, 1970</named-content>; kingdom: <named-content xmlns:xlink="http://www.w3.org/1999/xlink" content-type="dwc:kingdom" xlink:type="simple"><tp:taxon-name><tp:taxon-name-part taxon-name-part-type="kingdom">Animalia</tp:taxon-name-part></tp:taxon-name></named-content>; phylum: <named-content xmlns:xlink="http://www.w3.org/1999/xlink" content-type="dwc:phylum" xlink:type="simple"><tp:taxon-name><tp:taxon-name-part taxon-name-part-type="phylum">Arthropoda</tp:taxon-name-part></tp:taxon-name></named-content>; class: <named-content xmlns:xlink="http://www.w3.org/1999/xlink" content-type="dwc:class" xlink:type="simple"><tp:taxon-name><tp:taxon-name-part taxon-name-part-type="class">Pycnogonida</tp:taxon-name-part></tp:taxon-name></named-content>; order: <named-content xmlns:xlink="http://www.w3.org/1999/xlink" content-type="dwc:order" xlink:type="simple"><tp:taxon-name><tp:taxon-name-part taxon-name-part-type="order">Pantopoda</tp:taxon-name-part></tp:taxon-name></named-content>; family: <named-content xmlns:xlink="http://www.w3.org/1999/xlink" content-type="dwc:family" xlink:type="simple"><tp:taxon-name><tp:taxon-name-part taxon-name-part-type="family">Endeidae</tp:taxon-name-part></tp:taxon-name></named-content>; genus: <named-content xmlns:xlink="http://www.w3.org/1999/xlink" content-type="dwc:genus" xlink:type="simple"><tp:taxon-name><tp:taxon-name-part taxon-name-part-type="genus">Endeis</tp:taxon-name-part></tp:taxon-name></named-content>; <bold>Location:</bold> locationID: <named-content xmlns:xlink="http://www.w3.org/1999/xlink" content-type="dwc:locationID" xlink:type="simple">Mauritius</named-content>; verbatimCoordinates: <named-content xmlns:xlink="http://www.w3.org/1999/xlink" content-type="dwc:verbatimCoordinates" xlink:type="simple">71.5E</named-content>; verbatimLatitude: <named-content xmlns:xlink="http://www.w3.org/1999/xlink" content-type="dwc:verbatimLatitude" xlink:type="simple">30.3S</named-content>; <bold>Identification:</bold> identifiedBy: <named-content xmlns:xlink="http://www.w3.org/1999/xlink" content-type="dwc:identifiedBy" xlink:type="simple">Jianjia Wang</named-content>; <bold>Event:</bold> year: <named-content xmlns:xlink="http://www.w3.org/1999/xlink" content-type="dwc:year" xlink:type="simple">2015</named-content>; month: <named-content xmlns:xlink="http://www.w3.org/1999/xlink" content-type="dwc:month" xlink:type="simple">5</named-content>; day: <named-content xmlns:xlink="http://www.w3.org/1999/xlink" content-type="dwc:day" xlink:type="simple">7</named-content>; habitat: <named-content xmlns:xlink="http://www.w3.org/1999/xlink" content-type="dwc:habitat" xlink:type="simple">amongst hydroids</named-content></p></list-item><list-item><p><bold>Type status:</bold> <named-content xmlns:xlink="http://www.w3.org/1999/xlink" content-type="dwc:typeStatus" xlink:type="simple">Other material</named-content>. <bold>Occurrence:</bold> individualID: <named-content xmlns:xlink="http://www.w3.org/1999/xlink" content-type="dwc:individualID" xlink:type="simple">TIO2014DY34-5.002</named-content>; individualCount: <named-content xmlns:xlink="http://www.w3.org/1999/xlink" content-type="dwc:individualCount" xlink:type="simple">1</named-content>; lifeStage: <named-content xmlns:xlink="http://www.w3.org/1999/xlink" content-type="dwc:lifeStage" xlink:type="simple">juvenile</named-content>; <bold>Taxon:</bold> scientificName: <named-content xmlns:xlink="http://www.w3.org/1999/xlink" content-type="dwc:scientificName" xlink:type="simple"><italic><tp:taxon-name><tp:taxon-name-part taxon-name-part-type="genus" reg="Endeis">Endeis</tp:taxon-name-part> <tp:taxon-name-part taxon-name-part-type="species" reg="straughani">straughani</tp:taxon-name-part></tp:taxon-name></italic> Clark, 1970</named-content>; kingdom: <named-content xmlns:xlink="http://www.w3.org/1999/xlink" content-type="dwc:kingdom" xlink:type="simple"><tp:taxon-name><tp:taxon-name-part taxon-name-part-type="kingdom">Animalia</tp:taxon-name-part></tp:taxon-name></named-content>; phylum: <named-content xmlns:xlink="http://www.w3.org/1999/xlink" content-type="dwc:phylum" xlink:type="simple"><tp:taxon-name><tp:taxon-name-part taxon-name-part-type="phylum">Arthropoda</tp:taxon-name-part></tp:taxon-name></named-content>; class: <named-content xmlns:xlink="http://www.w3.org/1999/xlink" content-type="dwc:class" xlink:type="simple"><tp:taxon-name><tp:taxon-name-part taxon-name-part-type="class">Pycnogonida</tp:taxon-name-part></tp:taxon-name></named-content>; order: <named-content xmlns:xlink="http://www.w3.org/1999/xlink" content-type="dwc:order" xlink:type="simple"><tp:taxon-name><tp:taxon-name-part taxon-name-part-type="order">Pantopoda</tp:taxon-name-part></tp:taxon-name></named-content>; family: <named-content xmlns:xlink="http://www.w3.org/1999/xlink" content-type="dwc:family" xlink:type="simple"><tp:taxon-name><tp:taxon-name-part taxon-name-part-type="family">Endeidae</tp:taxon-name-part></tp:taxon-name></named-content>; genus: <named-content xmlns:xlink="http://www.w3.org/1999/xlink" content-type="dwc:genus" xlink:type="simple"><tp:taxon-name><tp:taxon-name-part taxon-name-part-type="genus">Endeis</tp:taxon-name-part></tp:taxon-name></named-content>; <bold>Location:</bold> locationID: <named-content xmlns:xlink="http://www.w3.org/1999/xlink" content-type="dwc:locationID" xlink:type="simple">Mauritius</named-content>; verbatimCoordinates: <named-content xmlns:xlink="http://www.w3.org/1999/xlink" content-type="dwc:verbatimCoordinates" xlink:type="simple">71.5E</named-content>; verbatimLatitude: <named-content xmlns:xlink="http://www.w3.org/1999/xlink" content-type="dwc:verbatimLatitude" xlink:type="simple">30.3S</named-content>; <bold>Identification:</bold> identifiedBy: <named-content xmlns:xlink="http://www.w3.org/1999/xlink" content-type="dwc:identifiedBy" xlink:type="simple">Jianjia Wang</named-content>; <bold>Event:</bold> year: <named-content xmlns:xlink="http://www.w3.org/1999/xlink" content-type="dwc:year" xlink:type="simple">2015</named-content>; month: <named-content xmlns:xlink="http://www.w3.org/1999/xlink" content-type="dwc:month" xlink:type="simple">5</named-content>; day: <named-content xmlns:xlink="http://www.w3.org/1999/xlink" content-type="dwc:day" xlink:type="simple">7</named-content>; habitat: <named-content xmlns:xlink="http://www.w3.org/1999/xlink" content-type="dwc:habitat" xlink:type="simple">amongst hydroids</named-content></p></list-item><list-item><p><bold>Type status:</bold> <named-content xmlns:xlink="http://www.w3.org/1999/xlink" content-type="dwc:typeStatus" xlink:type="simple">Other material</named-content>. <bold>Occurrence:</bold> individualID: <named-content xmlns:xlink="http://www.w3.org/1999/xlink" content-type="dwc:individualID" xlink:type="simple">TIO2014DY34-5.003</named-content>; individualCount: <named-content xmlns:xlink="http://www.w3.org/1999/xlink" content-type="dwc:individualCount" xlink:type="simple">1</named-content>; lifeStage: <named-content xmlns:xlink="http://www.w3.org/1999/xlink" content-type="dwc:lifeStage" xlink:type="simple">juvenile</named-content>; <bold>Taxon:</bold> scientificName: <named-content xmlns:xlink="http://www.w3.org/1999/xlink" content-type="dwc:scientificName" xlink:type="simple"><italic><tp:taxon-name><tp:taxon-name-part taxon-name-part-type="genus" reg="Endeis">Endeis</tp:taxon-name-part> <tp:taxon-name-part taxon-name-part-type="species" reg="straughani">straughani</tp:taxon-name-part></tp:taxon-name></italic> Clark, 1970</named-content>; kingdom: <named-content xmlns:xlink="http://www.w3.org/1999/xlink" content-type="dwc:kingdom" xlink:type="simple"><tp:taxon-name><tp:taxon-name-part taxon-name-part-type="kingdom">Animalia</tp:taxon-name-part></tp:taxon-name></named-content>; phylum: <named-content xmlns:xlink="http://www.w3.org/1999/xlink" content-type="dwc:phylum" xlink:type="simple"><tp:taxon-name><tp:taxon-name-part taxon-name-part-type="phylum">Arthropoda</tp:taxon-name-part></tp:taxon-name></named-content>; class: <named-content xmlns:xlink="http://www.w3.org/1999/xlink" content-type="dwc:class" xlink:type="simple"><tp:taxon-name><tp:taxon-name-part taxon-name-part-type="class">Pycnogonida</tp:taxon-name-part></tp:taxon-name></named-content>; order: <named-content xmlns:xlink="http://www.w3.org/1999/xlink" content-type="dwc:order" xlink:type="simple"><tp:taxon-name><tp:taxon-name-part taxon-name-part-type="order">Pantopoda</tp:taxon-name-part></tp:taxon-name></named-content>; family: <named-content xmlns:xlink="http://www.w3.org/1999/xlink" content-type="dwc:family" xlink:type="simple"><tp:taxon-name><tp:taxon-name-part taxon-name-part-type="family">Endeidae</tp:taxon-name-part></tp:taxon-name></named-content>; genus: <named-content xmlns:xlink="http://www.w3.org/1999/xlink" content-type="dwc:genus" xlink:type="simple"><tp:taxon-name><tp:taxon-name-part taxon-name-part-type="genus">Endeis</tp:taxon-name-part></tp:taxon-name></named-content>; <bold>Location:</bold> locationID: <named-content xmlns:xlink="http://www.w3.org/1999/xlink" content-type="dwc:locationID" xlink:type="simple">Mauritius</named-content>; verbatimCoordinates: <named-content xmlns:xlink="http://www.w3.org/1999/xlink" content-type="dwc:verbatimCoordinates" xlink:type="simple">80.4E</named-content>; verbatimLatitude: <named-content xmlns:xlink="http://www.w3.org/1999/xlink" content-type="dwc:verbatimLatitude" xlink:type="simple">22.3S</named-content>; <bold>Identification:</bold> identifiedBy: <named-content xmlns:xlink="http://www.w3.org/1999/xlink" content-type="dwc:identifiedBy" xlink:type="simple">Jianjia Wang</named-content>; <bold>Event:</bold> year: <named-content xmlns:xlink="http://www.w3.org/1999/xlink" content-type="dwc:year" xlink:type="simple">2015</named-content>; month: <named-content xmlns:xlink="http://www.w3.org/1999/xlink" content-type="dwc:month" xlink:type="simple">5</named-content>; day: <named-content xmlns:xlink="http://www.w3.org/1999/xlink" content-type="dwc:day" xlink:type="simple">12</named-content>; habitat: <named-content xmlns:xlink="http://www.w3.org/1999/xlink" content-type="dwc:habitat" xlink:type="simple">amongst hydroids</named-content></p></list-item><list-item><p><bold>Type status:</bold> <named-content xmlns:xlink="http://www.w3.org/1999/xlink" content-type="dwc:typeStatus" xlink:type="simple">Other material</named-content>. <bold>Occurrence:</bold> individualID: <named-content xmlns:xlink="http://www.w3.org/1999/xlink" content-type="dwc:individualID" xlink:type="simple">TIO2014DY34-5.004</named-content>; individualCount: <named-content xmlns:xlink="http://www.w3.org/1999/xlink" content-type="dwc:individualCount" xlink:type="simple">1</named-content>; lifeStage: <named-content xmlns:xlink="http://www.w3.org/1999/xlink" content-type="dwc:lifeStage" xlink:type="simple">juvenile</named-content>; <bold>Taxon:</bold> scientificName: <named-content xmlns:xlink="http://www.w3.org/1999/xlink" content-type="dwc:scientificName" xlink:type="simple"><italic><tp:taxon-name><tp:taxon-name-part taxon-name-part-type="genus" reg="Endeis">Endeis</tp:taxon-name-part> <tp:taxon-name-part taxon-name-part-type="species" reg="straughani">straughani</tp:taxon-name-part></tp:taxon-name></italic> Clark, 1970</named-content>; kingdom: <named-content xmlns:xlink="http://www.w3.org/1999/xlink" content-type="dwc:kingdom" xlink:type="simple"><tp:taxon-name><tp:taxon-name-part taxon-name-part-type="kingdom">Animalia</tp:taxon-name-part></tp:taxon-name></named-content>; phylum: <named-content xmlns:xlink="http://www.w3.org/1999/xlink" content-type="dwc:phylum" xlink:type="simple"><tp:taxon-name><tp:taxon-name-part taxon-name-part-type="phylum">Arthropoda</tp:taxon-name-part></tp:taxon-name></named-content>; class: <named-content xmlns:xlink="http://www.w3.org/1999/xlink" content-type="dwc:class" xlink:type="simple"><tp:taxon-name><tp:taxon-name-part taxon-name-part-type="class">Pycnogonida</tp:taxon-name-part></tp:taxon-name></named-content>; order: <named-content xmlns:xlink="http://www.w3.org/1999/xlink" content-type="dwc:order" xlink:type="simple"><tp:taxon-name><tp:taxon-name-part taxon-name-part-type="order">Pantopoda</tp:taxon-name-part></tp:taxon-name></named-content>; family: <named-content xmlns:xlink="http://www.w3.org/1999/xlink" content-type="dwc:family" xlink:type="simple"><tp:taxon-name><tp:taxon-name-part taxon-name-part-type="family">Endeidae</tp:taxon-name-part></tp:taxon-name></named-content>; <bold>Location:</bold> locationID: <named-content xmlns:xlink="http://www.w3.org/1999/xlink" content-type="dwc:locationID" xlink:type="simple">Mauritius</named-content>; verbatimCoordinates: <named-content xmlns:xlink="http://www.w3.org/1999/xlink" content-type="dwc:verbatimCoordinates" xlink:type="simple">80.4E</named-content>; verbatimLatitude: <named-content xmlns:xlink="http://www.w3.org/1999/xlink" content-type="dwc:verbatimLatitude" xlink:type="simple">22.3S</named-content>; <bold>Identification:</bold> identifiedBy: <named-content xmlns:xlink="http://www.w3.org/1999/xlink" content-type="dwc:identifiedBy" xlink:type="simple">Jianjia Wang</named-content>; <bold>Event:</bold> year: <named-content xmlns:xlink="http://www.w3.org/1999/xlink" content-type="dwc:year" xlink:type="simple">2015</named-content>; month: <named-content xmlns:xlink="http://www.w3.org/1999/xlink" content-type="dwc:month" xlink:type="simple">5</named-content>; day: <named-content xmlns:xlink="http://www.w3.org/1999/xlink" content-type="dwc:day" xlink:type="simple">12</named-content>; habitat: <named-content xmlns:xlink="http://www.w3.org/1999/xlink" content-type="dwc:habitat" xlink:type="simple">amongst hydroids</named-content></p></list-item><list-item><p><bold>Type status:</bold> <named-content xmlns:xlink="http://www.w3.org/1999/xlink" content-type="dwc:typeStatus" xlink:type="simple">Other material</named-content>. <bold>Occurrence:</bold> individualID: <named-content xmlns:xlink="http://www.w3.org/1999/xlink" content-type="dwc:individualID" xlink:type="simple">TIO2014DY34-5.005</named-content>; individualCount: <named-content xmlns:xlink="http://www.w3.org/1999/xlink" content-type="dwc:individualCount" xlink:type="simple">1</named-content>; lifeStage: <named-content xmlns:xlink="http://www.w3.org/1999/xlink" content-type="dwc:lifeStage" xlink:type="simple">juvenile</named-content>; <bold>Taxon:</bold> scientificName: <named-content xmlns:xlink="http://www.w3.org/1999/xlink" content-type="dwc:scientificName" xlink:type="simple"><italic><tp:taxon-name><tp:taxon-name-part taxon-name-part-type="genus" reg="Endeis">Endeis</tp:taxon-name-part> <tp:taxon-name-part taxon-name-part-type="species" reg="straughani">straughani</tp:taxon-name-part></tp:taxon-name></italic> Clark, 1970</named-content>; kingdom: <named-content xmlns:xlink="http://www.w3.org/1999/xlink" content-type="dwc:kingdom" xlink:type="simple"><tp:taxon-name><tp:taxon-name-part taxon-name-part-type="kingdom">Animalia</tp:taxon-name-part></tp:taxon-name></named-content>; phylum: <named-content xmlns:xlink="http://www.w3.org/1999/xlink" content-type="dwc:phylum" xlink:type="simple"><tp:taxon-name><tp:taxon-name-part taxon-name-part-type="phylum">Arthropoda</tp:taxon-name-part></tp:taxon-name></named-content>; class: <named-content xmlns:xlink="http://www.w3.org/1999/xlink" content-type="dwc:class" xlink:type="simple"><tp:taxon-name><tp:taxon-name-part taxon-name-part-type="class">Pycnogonida</tp:taxon-name-part></tp:taxon-name></named-content>; order: <named-content xmlns:xlink="http://www.w3.org/1999/xlink" content-type="dwc:order" xlink:type="simple"><tp:taxon-name><tp:taxon-name-part taxon-name-part-type="order">Pantopoda</tp:taxon-name-part></tp:taxon-name></named-content>; family: <named-content xmlns:xlink="http://www.w3.org/1999/xlink" content-type="dwc:family" xlink:type="simple"><tp:taxon-name><tp:taxon-name-part taxon-name-part-type="family">Endeidae</tp:taxon-name-part></tp:taxon-name></named-content>; genus: <named-content xmlns:xlink="http://www.w3.org/1999/xlink" content-type="dwc:genus" xlink:type="simple"><tp:taxon-name><tp:taxon-name-part taxon-name-part-type="genus">Endeis</tp:taxon-name-part></tp:taxon-name></named-content>; <bold>Location:</bold> locationID: <named-content xmlns:xlink="http://www.w3.org/1999/xlink" content-type="dwc:locationID" xlink:type="simple">Mauritius</named-content>; verbatimCoordinates: <named-content xmlns:xlink="http://www.w3.org/1999/xlink" content-type="dwc:verbatimCoordinates" xlink:type="simple">80.4E</named-content>; verbatimLatitude: <named-content xmlns:xlink="http://www.w3.org/1999/xlink" content-type="dwc:verbatimLatitude" xlink:type="simple">22.3S</named-content>; <bold>Identification:</bold> identifiedBy: <named-content xmlns:xlink="http://www.w3.org/1999/xlink" content-type="dwc:identifiedBy" xlink:type="simple">Jianjia Wang</named-content>; <bold>Event:</bold> year: <named-content xmlns:xlink="http://www.w3.org/1999/xlink" content-type="dwc:year" xlink:type="simple">2015</named-content>; month: <named-content xmlns:xlink="http://www.w3.org/1999/xlink" content-type="dwc:month" xlink:type="simple">5</named-content>; day: <named-content xmlns:xlink="http://www.w3.org/1999/xlink" content-type="dwc:day" xlink:type="simple">12</named-content>; habitat: <named-content xmlns:xlink="http://www.w3.org/1999/xlink" content-type="dwc:habitat" xlink:type="simple">amongst hydroids</named-content></p></list-item></list></tp:treatment-sec><tp:treatment-sec sec-type="Notes"><title>Notes</title><sec sec-type="Identification"><title>Identification</title><p>TIO2014DY34-5.001. Trunk glabrous, completely segmented. Collar with flat protuberances laterally. Cephalon with two short spines distally. Lateral processes separated by slightly more than their own diameter, each with 1-3 short distal dorsal spines. Ocular tubercle taller than its base diameter, with pointed peak; two pairs of eyes pigmented distinctly. Abdomen pointing slightly backwards, almost as high as ocular tubercle, with two lateral spines distally (Fig. <xref ref-type="fig" rid="F6436306">1</xref> C, D).</p><p>Proboscis barrel-shaped, leaning downwards at about 45 degrees, little longer than half of the trunk, slightly inflated at proximal third, with few short setae along the length and dense short setae around the mouth (Fig. <xref ref-type="fig" rid="F6436306">1</xref> C, D).</p><p>Legs slender (Fig. <xref ref-type="fig" rid="F6436306">1</xref> E). First coxa short, second coxa 2 times as long as first or third coxa, with some short setae ventrally. The main articles with setae sparsely dorsally and laterally; femur slightly longer than first tibia, each with one long seta located on the distal tubercle; second tibia longest, with one long setae distally. Tarsus small, subtriangular, with one spine and few setae ventrally. Propodus gently curved, with some short setae dorsally and three long setae distally; heel prominent, with 2-3 robust spines of increasing length distally, with one obliquely short spine (Fig. <xref ref-type="fig" rid="F6436306">1</xref> F, G); sole with 4-6 spines and some slender setae. Main claw stout, half the length of propodus; auxiliary claws slender, almost half of main claw.</p><p><italic>Measurements of TIO2014DY34-5.001</italic> in mm: trunk length from the anterior margin of the cephalon to the tip of 4<sup>th</sup> lateral processes 1.34; width across second lateral processes 0.68; proboscis length 0.76; abdomen length 0.25. First leg: coxa-1 0.17, coxa-2 0.34, coxa-3 0.18, femur 0.98, tibia-1 0.84, tibia-2 1.04, tarsus 0.06, propodus 0.51, main claw 0.25, auxiliary claw 0.12.</p><p>Trunk length (TL) and Trunk Width (TW) of other specimens: TIO2014DY34-5.002 (TL 1.29; TW 0.75), TIO2014DY34-5.003 (TL 1.03; TW 0.58), TIO2014DY34-5.004 (TL 0.99; TW 0.57), TIO2014DY34-5.005 (TL 0.41; TW 0.33).</p></sec><sec sec-type="Distribution"><title>Distribution</title><p>The type location for <italic><tp:taxon-name><tp:taxon-name-part taxon-name-part-type="genus" reg="Endeis">E.</tp:taxon-name-part> <tp:taxon-name-part taxon-name-part-type="species" reg="straughani">straughani</tp:taxon-name-part></tp:taxon-name></italic> is Queensland, Australia (<xref ref-type="bibr" rid="B6436211">Clark 1970</xref>). <xref ref-type="bibr" rid="B6436162">Bamber (1979)</xref> described <italic><tp:taxon-name><tp:taxon-name-part taxon-name-part-type="genus" reg="Endeis">E.</tp:taxon-name-part> <tp:taxon-name-part taxon-name-part-type="species" reg="picta">picta</tp:taxon-name-part></tp:taxon-name></italic> from the coast of Ghana, West Africa which has since been synonymised with <italic><tp:taxon-name><tp:taxon-name-part taxon-name-part-type="genus" reg="Endeis">E.</tp:taxon-name-part> <tp:taxon-name-part taxon-name-part-type="species" reg="straughani">straughani</tp:taxon-name-part></tp:taxon-name></italic> by <xref ref-type="bibr" rid="B6436268">Staples (1982)</xref>, thus greatly expanding the previous known range for this species. Our specimens were inadvertently collected from the fouling community on the expedition ship’s hull which probably originated from Port Louis, Mauritius, where the ship had previously been docked, expanding the species range even further.</p></sec><sec sec-type="Remarks"><title>Remarks</title><p>Identifying the juvenile <italic><tp:taxon-name><tp:taxon-name-part taxon-name-part-type="genus" reg="Endeis">Endeis</tp:taxon-name-part></tp:taxon-name></italic> specimens was not an easy task, especially since there were no adult males collected, which would have provided information on ovigers and cement glands that are very important for determining species in this genus. Our juvenile specimens agreed generally with the descriptions given by <xref ref-type="bibr" rid="B6436211">Clark (1970)</xref>, <xref ref-type="bibr" rid="B6436162">Bamber (1979)</xref> and <xref ref-type="bibr" rid="B6436268">Staples (1982)</xref> and were especially consistent with the sub-adult characteristics mentioned by Staples (1982, p. 462). In addition, lateral process intervals, along with neck and lateral process spines and the variable number of heel spines in a single specimen, a characteristic also present on the adults described in <xref ref-type="bibr" rid="B6436268">Staples (1982)</xref> and which has not been reported for other <italic><tp:taxon-name><tp:taxon-name-part taxon-name-part-type="genus" reg="Endeis">Endeis</tp:taxon-name-part></tp:taxon-name></italic> species, added confirmation that these specimens were <italic><tp:taxon-name><tp:taxon-name-part taxon-name-part-type="genus" reg="Endeis">E.</tp:taxon-name-part> <tp:taxon-name-part taxon-name-part-type="species" reg="straughani">straughani</tp:taxon-name-part></tp:taxon-name></italic> or a very close relative.</p><p>Almost nothing is known about the <italic><tp:taxon-name><tp:taxon-name-part taxon-name-part-type="genus" reg="Endeis">Endeis</tp:taxon-name-part></tp:taxon-name></italic> life cycle, other than an incomplete description of the life cycle of <italic><tp:taxon-name><tp:taxon-name-part taxon-name-part-type="genus" reg="Endeis">Endeis</tp:taxon-name-part> <tp:taxon-name-part taxon-name-part-type="species" reg="spinosa">spinosa</tp:taxon-name-part></tp:taxon-name></italic> (Montagu, 1808) by Dogiel (1913, Taf. XIX, figs. 1-4 and 7-8), who described the protonymphon larva and several developmental stages in this species. According to the four distinct types of pycnogonid postembryonic development which were characterised by <xref ref-type="bibr" rid="B6836679">Bain (2003)</xref>, our <italic><tp:taxon-name><tp:taxon-name-part taxon-name-part-type="genus" reg="Endeis">Endeis</tp:taxon-name-part></tp:taxon-name></italic> specimens probably have the encysted larva type of development, even though we did not examine the hydroids in order to look for the earlier encysted stages.</p><p>Three specimens (TIO2014DY34-5.002, TIO2014DY34-5.003 and TIO2014DY34-5.004) have oviger buds (Fig. <xref ref-type="fig" rid="F6436306">1</xref>H) and show variations in the length of trunk (range from 0.99 mm to 1.29 mm) and transparency of the cuticle. Of the specimens with oviger buds, which will become adult males, the oldest juvenile (TIO2014DY34-5.002) is larger than the other two individuals and is no longer quite as transparent (Fig. <xref ref-type="fig" rid="F6436306">1</xref>B). The largest specimen (TIO2014DY34-5.001) is probably 1 or 2 moults away from the adult stage (Fig. <xref ref-type="fig" rid="F6436306">1</xref>C-G).</p><p>In the absence of a complete life cycle to compare these specimens and based on the presence of four pairs of legs (4th pair still not completely developed) and also the presence of oviger buds in several of the specimens, they are probably at least 1 or 2 moults away from becoming adults (<xref ref-type="bibr" rid="B6836697">Dogiel 1913</xref>, <xref ref-type="bibr" rid="B6836679">Bain 2003</xref>, <xref ref-type="bibr" rid="B6836688">Lovely 2005</xref>).</p><p><italic><tp:taxon-name><tp:taxon-name-part taxon-name-part-type="genus" reg="Endeis">Endeis</tp:taxon-name-part> <tp:taxon-name-part taxon-name-part-type="species" reg="straughani">straughani</tp:taxon-name-part></tp:taxon-name></italic> can be distinguished from other similar <italic><tp:taxon-name><tp:taxon-name-part taxon-name-part-type="genus" reg="Endeis">Endeis</tp:taxon-name-part></tp:taxon-name></italic> species in the same region (<xref ref-type="bibr" rid="B6696670">Stock 1965</xref>, <xref ref-type="bibr" rid="B6696679">Stock 1974</xref>) as follows: <italic><tp:taxon-name><tp:taxon-name-part taxon-name-part-type="genus" reg="Endeis">E.</tp:taxon-name-part> <tp:taxon-name-part taxon-name-part-type="species" reg="clipeata">clipeata</tp:taxon-name-part></tp:taxon-name></italic> (Möbius, 1902) has an apical cylindrical process on the propodus; <italic><tp:taxon-name><tp:taxon-name-part taxon-name-part-type="genus" reg="Endeis">E.</tp:taxon-name-part> <tp:taxon-name-part taxon-name-part-type="species" reg="meridionalis">meridionalis</tp:taxon-name-part></tp:taxon-name></italic> (Böhm, 1879) has distorted femurs and <italic><tp:taxon-name><tp:taxon-name-part taxon-name-part-type="genus" reg="Endeis">E.</tp:taxon-name-part> <tp:taxon-name-part taxon-name-part-type="species" reg="mollis">mollis</tp:taxon-name-part></tp:taxon-name></italic> (Carpenter, 1904) has widely separated lateral processes and no spurs on the main leg segments. <xref ref-type="bibr" rid="B6436268">Staples (1982)</xref> pointed out the characteristics for distinguishing <italic><tp:taxon-name><tp:taxon-name-part taxon-name-part-type="genus" reg="Endeis">E.</tp:taxon-name-part> <tp:taxon-name-part taxon-name-part-type="species" reg="straughani">straughani</tp:taxon-name-part></tp:taxon-name></italic> from <italic><tp:taxon-name><tp:taxon-name-part taxon-name-part-type="genus" reg="Endeis">E.</tp:taxon-name-part> <tp:taxon-name-part taxon-name-part-type="species" reg="biseriata">biseriata</tp:taxon-name-part></tp:taxon-name></italic> Stock, 1968 which has widely separated lateral processes (nearly three times the diameter of a single lateral process).</p><p><xref ref-type="bibr" rid="B6436286">Stock (1970)</xref> recorded two <italic><tp:taxon-name><tp:taxon-name-part taxon-name-part-type="genus" reg="Endeis">Endeis</tp:taxon-name-part></tp:taxon-name></italic> species, <italic><tp:taxon-name><tp:taxon-name-part taxon-name-part-type="genus" reg="Endeis">Endeis</tp:taxon-name-part> <tp:taxon-name-part taxon-name-part-type="species" reg="pauciporosa">pauciporosa</tp:taxon-name-part></tp:taxon-name></italic> Stock, 1970 and <italic><tp:taxon-name><tp:taxon-name-part taxon-name-part-type="genus" reg="Endeis">Endeis</tp:taxon-name-part> <tp:taxon-name-part taxon-name-part-type="species" reg="flaccida">flaccida</tp:taxon-name-part></tp:taxon-name></italic> Calman, 1923 from the Gulf of Aqaba and <italic><tp:taxon-name><tp:taxon-name-part taxon-name-part-type="genus" reg="Endeis">E.</tp:taxon-name-part> <tp:taxon-name-part taxon-name-part-type="species" reg="flaccida">flaccida</tp:taxon-name-part></tp:taxon-name></italic> also occurred in the Aden Habour (<xref ref-type="bibr" rid="B6436277">Stock 1968</xref>). <italic><tp:taxon-name><tp:taxon-name-part taxon-name-part-type="genus" reg="Endeis">Endeis</tp:taxon-name-part> <tp:taxon-name-part taxon-name-part-type="species" reg="pauciporosa">pauciporosa</tp:taxon-name-part></tp:taxon-name></italic> and <italic><tp:taxon-name><tp:taxon-name-part taxon-name-part-type="genus" reg="Endeis">E.</tp:taxon-name-part> <tp:taxon-name-part taxon-name-part-type="species" reg="flaccida">flaccida</tp:taxon-name-part></tp:taxon-name></italic> can be easily distinguished from <italic><tp:taxon-name><tp:taxon-name-part taxon-name-part-type="genus" reg="Endeis">E.</tp:taxon-name-part> <tp:taxon-name-part taxon-name-part-type="species" reg="straughani">straughani</tp:taxon-name-part></tp:taxon-name></italic> since they have distorted femurs and alimentary diverticula in the legs with numerous branched caeca, respectively.</p><p><italic><tp:taxon-name><tp:taxon-name-part taxon-name-part-type="genus" reg="Endeis">Endeis</tp:taxon-name-part> <tp:taxon-name-part taxon-name-part-type="species" reg="viridis">viridis</tp:taxon-name-part></tp:taxon-name></italic> Pushkin, 1976, found in the Crozet Archipelago and Kerguelen Islands (<xref ref-type="bibr" rid="B6436239">Pushkin 1976</xref>, <xref ref-type="bibr" rid="B6696707">Pushkin 1993</xref>), can be distinguished from <italic><tp:taxon-name><tp:taxon-name-part taxon-name-part-type="genus" reg="Endeis">E.</tp:taxon-name-part> <tp:taxon-name-part taxon-name-part-type="species" reg="straughani">straughani</tp:taxon-name-part></tp:taxon-name></italic> by having distinctly slender legs and relatively long auxiliary claws, more than half the length of the main claw.</p><p>The specimens sustained some damage, such as unnaturally distorted tibiae and other kinds of damage during collecting, probably due to the pumping actions of the collecting apparatus (Fig. <xref ref-type="fig" rid="F6436306">1</xref> A, B and E).</p><p>Clark’s specimens (<xref ref-type="bibr" rid="B6436211">Clark 1970</xref>) retained a bright green colour after being preserved in alcohol and our specimens showed a range from bright purple to nearly transparent after being in alcohol for some time.</p></sec></tp:treatment-sec><tp:treatment-sec><!--Section generated to contain objects referenced in tp:taxon-treatment.--><fig id="F6436306" position="float" orientation="portrait"><object-id xmlns:xlink="http://www.w3.org/1999/xlink" content-type="arpha" xlink:type="simple">6D407DED-53C2-56E9-ADB9-D61BFE97C8F4</object-id><object-id xmlns:xlink="http://www.w3.org/1999/xlink" content-type="doi" xlink:type="simple">10.3897/BDJ.9.e62343.figure1</object-id><label>Figure 1.</label><caption><p><italic><tp:taxon-name><tp:taxon-name-part taxon-name-part-type="genus" reg="Endeis">Endeis</tp:taxon-name-part> <tp:taxon-name-part taxon-name-part-type="species" reg="straughani">straughani</tp:taxon-name-part></tp:taxon-name></italic>, (TIO2014DY34-5.003): <bold>A</bold>. trunk, dorsal view. (TIO2014DY34-5.002): <bold>B</bold>. trunk, ventral view. (TIO2014DY34-5.001): <bold>C.</bold> trunk, dorsal view; <bold>D.</bold> trunk, lateral view; <bold>E.</bold> leg 1; <bold>F.</bold> tarsus, propodus and claws of leg 1, enlarged, the arrow points to the obliquely short heel spine; <bold>G.</bold> tarsus, propodus and claws of leg 2, enlarged, the arrow points to the obliquely short heel spine. (TIO2014DY34-5.002): <bold>H</bold>. cephalon, ventral view, the arrow points to the oviger bud. Scale bars A and B = 1 mm; C, D and E = 0.5 mm; F, G and H= 0.2 mm.</p></caption><graphic xmlns:xlink="http://www.w3.org/1999/xlink" xlink:href="bdj-09-e62343-g001.png" position="float" id="oo_504813.png" orientation="portrait" xlink:type="simple"><uri content-type="original_file" xlink:type="simple">https://binary.pensoft.net/fig/504813</uri></graphic></fig></tp:treatment-sec><ref-list><ref id="B6670159"><element-citation xmlns:xlink="http://www.w3.org/1999/xlink" publication-type="article" xlink:type="simple"><person-group person-group-type="author"><name name-style="western"><surname>Haswell</surname><given-names>W. A.</given-names></name></person-group><year>1884</year><article-title>On the <tp:taxon-name><tp:taxon-name-part taxon-name-part-type="class">Pycnogonida</tp:taxon-name-part></tp:taxon-name> of the Australian coast, with descriptions of new species</article-title><source>Proceedings Linnean Society of New South Wales</source><volume>9</volume><fpage>1021</fpage><lpage>1033</lpage></element-citation></ref><ref id="B6436211"><element-citation xmlns:xlink="http://www.w3.org/1999/xlink" publication-type="article" xlink:type="simple"><person-group person-group-type="author"><name name-style="western"><surname>Clark</surname><given-names>W. C.</given-names></name></person-group><year>1970</year><article-title>New <tp:taxon-name><tp:taxon-name-part taxon-name-part-type="class">Pycnogonida</tp:taxon-name-part></tp:taxon-name> from Queensland</article-title><source>Transactions of the Royal Society of New Zealand</source><volume>12</volume><issue>3</issue><fpage>13</fpage><lpage>20</lpage></element-citation></ref><ref id="B6670128"><element-citation xmlns:xlink="http://www.w3.org/1999/xlink" publication-type="article" xlink:type="simple"><person-group person-group-type="author"><name name-style="western"><surname>Krapp</surname><given-names>F.</given-names></name></person-group><year>1975</year><article-title>New records of <italic><tp:taxon-name><tp:taxon-name-part taxon-name-part-type="genus" reg="Endeis">Endeis</tp:taxon-name-part></tp:taxon-name></italic> charybdaea (Dohrn, 1881) (<tp:taxon-name><tp:taxon-name-part taxon-name-part-type="class">Pycnogonida</tp:taxon-name-part></tp:taxon-name>) in the Atlantic and Mediterranean seas</article-title><source>Sarsia</source><volume>59</volume><issue>1</issue><fpage>85</fpage><lpage>94</lpage><pub-id pub-id-type="doi">10.1080/00364827.1975.10411290</pub-id></element-citation></ref><ref id="B6436268"><element-citation xmlns:xlink="http://www.w3.org/1999/xlink" publication-type="article" xlink:type="simple"><person-group person-group-type="author"><name name-style="western"><surname>Staples</surname><given-names>D. A.</given-names></name></person-group><year>1982</year><article-title><tp:taxon-name><tp:taxon-name-part taxon-name-part-type="class">Pycnogonida</tp:taxon-name-part></tp:taxon-name> of the Calliope River and Auckland Creek, Queensland</article-title><source>Memoirs of the Queensland Museum</source><volume>20</volume><issue>3</issue><fpage>455</fpage><lpage>471</lpage></element-citation></ref><ref id="B6670137"><element-citation xmlns:xlink="http://www.w3.org/1999/xlink" publication-type="article" xlink:type="simple"><person-group person-group-type="author"><name name-style="western"><surname>Bamber</surname><given-names>R. N.</given-names></name><name name-style="western"><surname>Costa</surname><given-names>A. C.</given-names></name></person-group><year>2009</year><article-title>The pycnogonids (<tp:taxon-name><tp:taxon-name-part taxon-name-part-type="phylum">Arthropoda</tp:taxon-name-part></tp:taxon-name>: <tp:taxon-name><tp:taxon-name-part taxon-name-part-type="class">Pycnogonida</tp:taxon-name-part></tp:taxon-name>) of São Miguel Azores, with description of a new species of Anplodactylus Wilson, 1878 (<tp:taxon-name><tp:taxon-name-part taxon-name-part-type="family">Phoxichilidiidae</tp:taxon-name-part></tp:taxon-name>)</article-title><source>Açoreana</source><volume>Supplement 6</volume><fpage>167</fpage><lpage>182</lpage></element-citation></ref><ref id="B6436162"><element-citation xmlns:xlink="http://www.w3.org/1999/xlink" publication-type="article" xlink:type="simple"><person-group person-group-type="author"><name name-style="western"><surname>Bamber</surname><given-names>R. N.</given-names></name></person-group><year>1979</year><article-title>A new species of <italic><tp:taxon-name><tp:taxon-name-part taxon-name-part-type="genus" reg="Endeis">Endeis</tp:taxon-name-part></tp:taxon-name></italic> (<tp:taxon-name><tp:taxon-name-part taxon-name-part-type="class">Pycnogonida</tp:taxon-name-part></tp:taxon-name>) from West Africa</article-title><source>Zoological Journal of the Linnean Society</source><volume>65</volume><issue>3</issue><fpage>251</fpage><lpage>254</lpage><pub-id pub-id-type="doi">10.1111/j.1096-3642.1979.tb01094.x</pub-id></element-citation></ref><ref id="B6836679"><element-citation xmlns:xlink="http://www.w3.org/1999/xlink" publication-type="article" xlink:type="simple"><person-group person-group-type="author"><name name-style="western"><surname>Bain</surname><given-names>B. A.</given-names></name></person-group><year>2003</year><article-title>Larval types and a summary of postembryonic development within the pycnogonids</article-title><source>Invertebrate Reproduction &amp; Development</source><volume>43</volume><issue>3</issue><fpage>193</fpage><lpage>222</lpage><pub-id pub-id-type="doi">10.1080/07924259.2003.9652540</pub-id></element-citation></ref><ref id="B6836697"><element-citation xmlns:xlink="http://www.w3.org/1999/xlink" publication-type="article" xlink:type="simple"><person-group person-group-type="author"><name name-style="western"><surname>Dogiel</surname><given-names>V.</given-names></name></person-group><year>1913</year><article-title>Embryologische Studien an Pantopoden</article-title><source>Zeitschrift für Wissenschaftliche Zoologie</source><volume>107</volume><issue>4</issue><fpage>575</fpage><lpage>741</lpage></element-citation></ref><ref id="B6836688"><element-citation xmlns:xlink="http://www.w3.org/1999/xlink" publication-type="article" xlink:type="simple"><person-group person-group-type="author"><name name-style="western"><surname>Lovely</surname><given-names>E. C.</given-names></name></person-group><year>2005</year><article-title>The Life History of <italic><tp:taxon-name><tp:taxon-name-part taxon-name-part-type="genus" reg="Phoxichilidium">Phoxichilidium</tp:taxon-name-part> <tp:taxon-name-part taxon-name-part-type="species" reg="tubulariae">tubulariae</tp:taxon-name-part></tp:taxon-name></italic> (<tp:taxon-name><tp:taxon-name-part taxon-name-part-type="class">Pycnogonida</tp:taxon-name-part></tp:taxon-name>: <tp:taxon-name><tp:taxon-name-part taxon-name-part-type="family">Phoxichilidiidae</tp:taxon-name-part></tp:taxon-name>)</article-title><source>Northeastern Naturalist</source><volume>12</volume><issue>1</issue><fpage>77</fpage><lpage>92</lpage><pub-id pub-id-type="doi">10.1656/1092-6194(2005)012[0077:tlhopt]2.0.co;2</pub-id></element-citation></ref><ref id="B6696670"><element-citation xmlns:xlink="http://www.w3.org/1999/xlink" publication-type="article" xlink:type="simple"><person-group person-group-type="author"><name name-style="western"><surname>Stock</surname><given-names>J. H.</given-names></name></person-group><year>1965</year><article-title><tp:taxon-name><tp:taxon-name-part taxon-name-part-type="class">Pycnogonida</tp:taxon-name-part></tp:taxon-name> from the southwestern Indian Ocean</article-title><source>Beaufortia</source><volume>13</volume><issue>151</issue><fpage>13</fpage><lpage>33</lpage></element-citation></ref><ref id="B6696679"><element-citation xmlns:xlink="http://www.w3.org/1999/xlink" publication-type="article" xlink:type="simple"><person-group person-group-type="author"><name name-style="western"><surname>Stock</surname><given-names>J. H.</given-names></name></person-group><year>1974</year><article-title>Medio- and infralittoral <tp:taxon-name><tp:taxon-name-part taxon-name-part-type="class">Pycnogonida</tp:taxon-name-part></tp:taxon-name> collected during the I.I.O.E. near the landbase on Nossi-Be, Madagascar</article-title><source>Bulletin Zoologisch Museum</source><volume>4</volume><fpage>11</fpage><lpage>18</lpage></element-citation></ref><ref id="B6436286"><element-citation xmlns:xlink="http://www.w3.org/1999/xlink" publication-type="article" xlink:type="simple"><person-group person-group-type="author"><name name-style="western"><surname>Stock</surname><given-names>J. H.</given-names></name></person-group><year>1970</year><article-title>A new species of <italic><tp:taxon-name><tp:taxon-name-part taxon-name-part-type="genus" reg="Endeis">Endeis</tp:taxon-name-part></tp:taxon-name></italic> and other pycnogonid records from the Gulf of Aqaba</article-title><source>Bulletin Zoologisch Museum</source><volume>2</volume><fpage>1</fpage><lpage>4</lpage></element-citation></ref><ref id="B6436277"><element-citation xmlns:xlink="http://www.w3.org/1999/xlink" publication-type="article" xlink:type="simple"><person-group person-group-type="author"><name name-style="western"><surname>Stock</surname><given-names>J. H.</given-names></name></person-group><year>1968</year><article-title><tp:taxon-name><tp:taxon-name-part taxon-name-part-type="class">Pycnogonida</tp:taxon-name-part></tp:taxon-name> collected by the Galathea and Anton Bruun in the Indian and Pacific Oceans</article-title><source>Videnskabelige Meddelelser fra Dansk Naturhistoriske Forening i Kjøbenhavn</source><volume>131</volume><fpage>7</fpage><lpage>65</lpage></element-citation></ref><ref id="B6436239"><element-citation xmlns:xlink="http://www.w3.org/1999/xlink" publication-type="article" xlink:type="simple"><person-group person-group-type="author"><name name-style="western"><surname>Pushkin</surname><given-names>A. F.</given-names></name></person-group><year>1976</year><article-title>New species of <tp:taxon-name><tp:taxon-name-part taxon-name-part-type="family">Endeidae</tp:taxon-name-part></tp:taxon-name> (<tp:taxon-name><tp:taxon-name-part taxon-name-part-type="order">Pantopoda</tp:taxon-name-part></tp:taxon-name>) from Subantarctic</article-title><source>Zoologicheskii Zhurnal</source><volume>55</volume><issue>6</issue><fpage>923</fpage><lpage>925</lpage><comment content-type="language">Russian</comment></element-citation></ref><ref id="B6696707"><element-citation xmlns:xlink="http://www.w3.org/1999/xlink" publication-type="article" xlink:type="simple"><person-group person-group-type="author"><name name-style="western"><surname>Pushkin</surname><given-names>A. F.</given-names></name></person-group><year>1993</year><article-title>The <tp:taxon-name><tp:taxon-name-part taxon-name-part-type="class">Pycnogonida</tp:taxon-name-part></tp:taxon-name> fauna of the South Ocean. Biological results of the Soviet Antarctic expeditions</article-title><source>Russian Academy of Sciences. Explorations of the Fauna Seas</source><volume>20</volume><fpage>1</fpage><lpage>397</lpage><comment content-type="language">Russia</comment></element-citation></ref></ref-list></tp:taxon-treatment>
